# Supplementary material for: Exploring Novel Pyridine Carboxamide Derivatives as Urease Inhibitors: Synthesis, Molecular Docking, Kinetic Studies and ADME Profile
Source: Pharmaceuticals (Basel). 2022 Oct 19;15(10):1288. doi: 10.3390/ph15101288 (PMC9609714; doi:10.3390/ph15101288)
Supplement: Supplementary file 1 [file pharmaceuticals-15-01288-s001.zip]

Archive with 1 entries (1 files):
- pharmaceuticals-1899372-supplementary.pdf
